# Supplementary material for: Bacterial communities in carnivorous pitcher plants colonize and persist in inquiline mosquitoes
Source: Anim Microbiome. 2022 Feb 16;4:13. doi: 10.1186/s42523-022-00164-1 (PMC8848819; doi:10.1186/s42523-022-00164-1)
Supplement: Supplementary file 1 — Additional file 1: Table S 1. Sequencing and diversity statistics for 16S rRNA gene amplicon libraries prepared from W. smithii larvae and water collected from naturally occurring pitchers in the field. Asterisks (*) indicate samples that were removed from the dataset prior to all downstream analyses. [file 42523_2022_164_MOESM1_ESM.xlsx]

## Sheet: Sheet1
Sample ID	Sample type	Total reads	Total ASVs	Breakaway richness	Shannon index
					Sample-wise estimate	Type-wise estimate
LAA28	larvae	4438	21	21.2218	1.22	1.87
LAA27	larvae	10980	24	22.7084	0.97	-
LAA12	larvae	3508	28	24.9671	0.46	-
LAA11	larvae	998	30	25.3777	1.88	-
LAA32	larvae	6174	33	31.082	1.77	-
LAA7	larvae	1625	36	34.04	1.65	-
LAA6	larvae	9528	38	37.0567	1.72	-
LAA13	larvae	11943	38	38.464	1.21	-
LAA1	larvae	9212	39	43.484	1.81	-
LAA22	larvae	3056	44	47.1899	2.39	-
LAA8	larvae	21819	49	48.2382	2.36	-
LAA17	larvae	6594	50	48.7133	1.69	-
LAA2	larvae	12274	50	51.1058	1.7	-
LAA26	larvae	13411	55	51.6655	1.92	-
LAA10	larvae	16959	57	54.2552	1.63	-
LAA31	larvae	7890	58	54.3878	2.45	-
LAA29	larvae	13066	58	54.8551	1.21	-
LAA5	larvae	6025	61	55.3778	1.81	-
LAA30	larvae	9149	61	57.4653	1.71	-
LAA18	larvae	8713	63	58.2522	2.07	-
LAA4	larvae	6414	67	59.0499	1.75	-
LAA15	larvae	5840	73	69.0459	2.95	-
LAA24	larvae	9506	78	71.3878	1.95	-
LAA20	larvae	13949	79	79.4917	1.43	-
LAA23	larvae	10625	95	91.3973	2.31	-
LAA3	larvae	10021	110	101.158	2.7	-
LAA9	larvae	26830	122	101.225	2.85	-
AA98*	water	111	25	25.7523	4.4	3.13
AA91	water	3974	30	31.6857	2.49	-
AA62	water	7599	39	40.1534	1.9	-
AA101	water	10943	51	52.2308	2.26	-
AA99	water	10332	56	57.0784	1.89	-
AA112	water	45530	62	63.0436	1.66	-
AA108	water	3848	64	65.081	2.57	-
AA67	water	3578	64	65.7946	3.13	-
AA66	water	9187	67	68.4085	2.36	-
AA103	water	11095	85	84.6857	2.24	-
AA94	water	18474	86	85.8719	2.01	-
AA89	water	55026	92	93.1782	2.18	-
AA79	water	5859	100	100.116	2.7	-
AA107	water	8942	104	103.078	2.98	-
AA113	water	4902	104	105.033	2.15	-
AA82	water	8882	109	109.159	2.79	-
AA96	water	15353	126	125.283	3.55	-
AA90	water	11357	137	138.204	3.69	-
AA106	water	7505	140	138.476	3.46	-
AA95	water	31491	141	141.686	3.52	-
AA109	water	9873	155	157.294	3.66	-
AA84	water	83453	159	161.172	3.56	-
AA85	water	19212	201	200.339	3.5	-
AA63	water	30092	203	208.822	3.63	-
AA65	water	27096	209	209.625	2.8	-
AA100	water	25353	235	234.758	3.66	-
AA88	water	56648	242	248.116	3.9	-
