# Supplementary material for: Bacterial communities in carnivorous pitcher plants colonize and persist in inquiline mosquitoes
Source: Anim Microbiome. 2022 Feb 16;4:13. doi: 10.1186/s42523-022-00164-1 (PMC8848819; doi:10.1186/s42523-022-00164-1)
Supplement: Supplementary file 2 — Additional file 2: Table S 2. Sequencing and diversity statistics for 16S rRNA gene amplicon libraries prepared from W. smithii egg, water, larval, and adult samples collected from our standard laboratory colony. Asterisks (*) indicate samples that were removed from the dataset prior to all downstream analyses. [file 42523_2022_164_MOESM2_ESM.xlsx]

## Sheet: Sheet1
Sample ID	Sample type	Sex	Total reads	Total ASVs	Breakaway richness	Shannon index
						Sample-wise estimate	Type-wise estimate
X15	CNV eggs	-	15114	17	17.2976	0.904172	NA			7293.5
X5	STR eggs	-	9699	17	17	2.00666	NA
X10	water	-	13072	61	61.8003	3.06608	3.08
X9	water	-	10990	62	63.3333	3.30343	-
X11	water	-	39925	90	90.0074	3.48851	-
X8	water	-	10883	64	64.019	3.22594	-
X2	larvae	-	4533	51	52.2921	2.44317	2.1
X3	larvae	-	7649	56	56.092	2.54395	-
X1	larvae	-	14869	61	61.0878	2.44659	-
X4	larvae	-	9886	72	72.3578	2.16895	-
X26*	newly emerged adults	female	6092	7	7.24904	0.0716803	2.72
X28	newly emerged adults	female	350	29	29.7276	3.242	-
X25	newly emerged adults	female	440	31	31.0406	3.11099	-
X27	newly emerged adults	female	896	34	34.0412	2.3724	-
X20*	newly emerged adults	male	29027	24	24.1682	0.0873468	2.62
X19	newly emerged adults	male	291	25	25.1017	2.86405	-
X18	newly emerged adults	male	198	28	28.1174	2.69463	-
X17	newly emerged adults	male	453	36	36.0684	3.23718	-
X29	mature adults	female	3940	9	9.06069	0.440355	1.11
X32	mature adults	female	3140	9	9.24053	1.5288	-
X31	mature adults	female	6938	11	11.0833	1.48634	-
X30	mature adults	female	4717	12	12.0217	1.12545	-
X23	mature adults	male	9503	11	11.0054	1.01834	0.92
X21	mature adults	male	1503	12	12.1017	0.835114	-
X24	mature adults	male	18870	12	12.0618	0.93233	-
X22	mature adults	male	13293	22	22.1707	1.17149	-
